# Supplementary material for: Chemotypic and Seasonal Variations in Essential Oils from Mespilodaphne cymbarum (Kunth) Trofimov and Their Antibacterial and Antibiofilm Activities
Source: Plants (Basel). 2025 Jun 24;14(13):1939. doi: 10.3390/plants14131939 (PMC12252200; doi:10.3390/plants14131939)
Supplement: Supplementary file 1 [file plants-14-01939-s001.zip]

Archive with 1 entries (1 files):
- plants-3681580-supplementary.pdf
